# Supplementary material for: Principal Component Analysis applied directly to Sequence Matrix
Source: Sci Rep. 2019 Dec 17;9:19297. doi: 10.1038/s41598-019-55253-0 (PMC6917774; doi:10.1038/s41598-019-55253-0)
Supplement: Supplementary file 1 — dataset 1 [file 41598_2019_55253_MOESM1_ESM.zip]

Archive with 1 entries (1 files):
- 55253/41598_2019_55253_MOESM1_ESM_revised.zip
